# Supplementary material for: Mutant Tau (P301L) Enhances Global Protein Translation in Differentiated SH-SY5Y Cells by Upregulating mTOR Signalling
Source: Int J Mol Sci. 2026 Jan 1;27(1):455. doi: 10.3390/ijms27010455 (PMC12785925; doi:10.3390/ijms27010455)
Supplement: Supplementary file 1 [file ijms-27-00455-s001.zip]

Archive with 3 entries (3 files):
- Figure_S1.tif
- Figure_S2.tif
- Table S1.xlsx
