# Supplementary material for: Mutant Tau (P301L) Enhances Global Protein Translation in Differentiated SH-SY5Y Cells by Upregulating mTOR Signalling
Source: Int J Mol Sci. 2026 Jan 1;27(1):455. doi: 10.3390/ijms27010455 (PMC12785925; doi:10.3390/ijms27010455)
Supplement: Supplementary file 1 [file ijms-27-00455-s001.zip › Table S1.xlsx]

## Sheet: Data Figure 1
	Figure 1A-C
			SH-wt 1	SH-wt 2	SH-wt 3	SH-wt 4	SH-wt 5	SH-wt 6	SH-Tau 1	SH-Tau 2	SH-Tau 3	SH-Tau 4	SH-Tau 5	SH-Tau 6
		Puromycin	5889.07	4262.74	5529.74	7733.05	11466.1	10822.3	19981	25943.1	20982.8	20345.6	18171.3	18525.8
		GAPDH	10634.8	9432.35	10474.2	11154.1	12323.9	12265.6	11672.4	13033.3	11054.1	11937.6	11765.6	10417.5
		Puromycin/GAPDH	0.553753	0.451928	0.52794	0.693295	0.930392	0.882333	1.71182	1.99052	1.8982	1.70433	1.54444	1.77834
			SH-wt	SH-Tau
		mean Puromycin/GAPDH	0.673274	1.77128
		mean normalized to SH-wt	1	2.63084
		s.e.m. normalized to SH-wt	0.11963	0.0953739
		t-test (two-tailed, unpaired, and homoscedastic)	8.8261e-07
	Figure 1B-D
			SH-wt 1	SH-wt 2	SH-wt 3	SH-Tau 1	SH-Tau 2	SH-Tau 3
		Puromycin	2261.18	3316.59	5217.81	13657.6	23447.3	17671.4
		GAPDH	4028.69	7472.52	20747.1	12574	17257	7800.81
		Puromycin/GAPDH	0.561268	0.443838	0.251496	1.08618	1.35871	2.26533
			SH-wt	SH-Tau
		mean Puromycin/GAPDH	0.418867	1.57007
		mean normalized to SH-wt	1	3.74838
		s.e.m. normalized to SH-wt	0.21556	0.850909
		t-test (two-tailed, unpaired, and homoscedastic)	0.0351505

## Sheet: Data Figure 2
	Figure 2
			SH-wt 1	SH-wt 2	SH-wt 3	SH-Tau 1	SH-Tau 2	SH-Tau 3
		p-mTOR	3507.98	3049.38	2412.74	11878.7	4648.74	11682.7
		mTOR	1917.33	1262.38	1119.84	11833.5	4146.26	11280.3
		p-S6	303.89	402.63	450.12	13266.3	10219.2	10351.9
		S6	2471.91	2998.91	1972.31	13629.2	11025.9	11638.2
		GAPDH	14836.2	12751.4	10350.6	12797.9	12221.2	10711.7
		mTOR/GAPDH	0.129233	0.098999	0.108191	0.924648	0.339269	1.05308
		p-mTOR/mTOR	1.82962	2.41558	2.15454	1.00382	1.12119	1.03568
		S6/GAPDH	0.166614	0.235183	0.190549	1.06496	0.902195	1.0865
		p-S6/S6	0.122937	0.134259	0.22822	0.973371	0.92684	0.889471
			SH-wt	SH-Tau
		mean mTOR/GAPDH	0.112141	0.772333
		mean normalized to SH-wt	1	6.88716
		s.e.m. normalized to SH-wt	0.0797972	1.95899
		t-test (two-tailed, unpaired, and homoscedastic)	0.0398354
			SH-wt	SH-Tau
		mean p-mTOR/mTOR	2.13325	1.05356
		mean normalized to SH-wt	1	0.493877
		s.e.m. normalized to SH-wt	0.0794503	0.0164269
		t-test (two-tailed, unpaired, and homoscedastic)	0.00336439
			SH-wt	SH-Tau
		mean S6/GAPDH	0.197449	1.01788
		mean normalized to SH-wt	1	5.15518
		s.e.m. normalized to SH-wt	0.101761	0.294649
		t-test (two-tailed, unpaired, and homoscedastic)	0.000183131
			SH-wt	SH-Tau
		mean p-S6/S6	0.161805	0.929894
		mean normalized to SH-wt	1	5.74699
		s.e.m. normalized to SH-wt	0.206222	0.149983
		t-test (two-tailed, unpaired, and homoscedastic)	4.90115e-05

## Sheet: Data Figure 3
	Figure 3A
			SH-wt rapa − 1	SH-wt rapa − 2	SH-wt rapa − 3	SH-wt rapa + 1	SH-wt rapa + 2	SH-wt rapa + 3	SH-Tau rapa − 1	SH-Tau rapa − 2	SH-Tau rapa − 3	SH-Tau rapa + 1	SH-Tau rapa + 2	SH-Tau rapa + 3
		p-S6	1152.36	1133.91	1142.69	1146.53	1155.48	1139.37	6745.06	10589.9	5674.65	1134.48	1138.36	1127.84
		S6	4167.48	6302.89	7936.43	8060.18	9876.77	10742.9	11197.4	12374.9	9414.18	11540.4	10358.2	11268
		GAPDH	7615.01	8569.6	9933.48	9290.18	10790.8	9435.48	11250.9	12194.2	10261.2	12799.6	11557.1	12937
		S6/GAPDH	0.547271	0.735494	0.798958	0.867602	0.915298	1.13856	0.995237	1.01482	0.917456	0.901619	0.896264	0.87099
		p-S6/S6	0.276511	0.179903	0.14398	0.142246	0.116989	0.106058	0.60238	0.855753	0.602776	0.0983052	0.109899	0.100092
			SH-wt rapa −	SH-wt rapa +	SH-Tau rapa −	SH-Tau rapa +
		mean S6/GAPDH	0.693908	0.973821	0.975839	0.889624
		mean normalized to SH-wt rapa −	1	1.40339	1.40629	1.28205
		s.e.m. normalized to SH-wt rapa −	0.108908	0.120353	0.04285	0.0136105
		t-test (two-tailed, unpaired, and homoscedastic) between:
		SH-wt rapa + vs SH-wt rapa −	0.0678305
		SH-Tau rapa − vs SH-wt rapa −	0.0255471
		SH-Tau rapa + vs SH-Tau rapa −	0.0506688
			SH-wt rapa −	SH-wt rapa +	SH-Tau rapa −	SH-Tau rapa +
		mean p-S6/S6	0.200132	0.121764	0.68697	0.102766
		mean normalized to SH-wt rapa −	1	0.608421	3.43259	0.51349
		s.e.m. normalized to SH-wt rapa −	0.197734	0.0535442	0.421681	0.0180076
		t-test (two-tailed, unpaired, and homoscedastic) between:
		SH-wt rapa + vs SH-wt rapa −	0.128525
		SH-Tau rapa − vs SH-wt rapa −	0.006414
		SH-Tau rapa + vs SH-Tau rapa −	0.00229322
	Figure 3B
			SH-wt rapa − 1	SH-wt rapa − 2	SH-wt rapa − 3	SH-wt rapa + 1	SH-wt rapa + 2	SH-wt rapa + 3	SH-Tau rapa − 1	SH-Tau rapa − 2	SH-Tau rapa − 3	SH-Tau rapa + 1	SH-Tau rapa + 2	SH-Tau rapa + 3
		Puromycin	2587.81	2168.57	2386.62	2676.4	3421.05	3503.43	22098.4	23605.7	20888	18935.8	18485.4	19005.1
		GAPDH	5676.72	6663.06	5924.77	6330.77	7169.89	6407.06	11182.1	8844.89	10013.2	11326.5	12043.5	13945.5
		Puromycin/GAPDH	0.455864	0.325461	0.402821	0.42276	0.477142	0.546807	1.97623	2.66885	2.08605	1.67182	1.53489	1.36281
			SH-wt rapa −	SH-wt rapa +	SH-Tau rapa −	SH-Tau rapa +
		mean Puromycin/GAPDH	0.394715	0.482236	2.24371	1.52317
		mean normalized to SH-wt rapa −	1	1.22173	5.68438	3.85892
		s.e.m. normalized to SH-wt rapa −	0.095921	0.0909509	0.544496	0.226481
		t-test (two-tailed, unpaired, and homoscedastic) between:
		SH-wt rapa + vs SH-wt rapa −	0.168762
		SH-Tau rapa − vs SH-wt rapa −	0.00106359
		SH-Tau rapa + vs SH-Tau rapa −	0.0363805

## Sheet: Data Figure S2
	Figure S2
			SH-wt 1	SH-wt 2	SH-wt 3	SH-Tau 1	SH-Tau 2	SH-Tau 3
		APP	5621.86	4737.98	5263.05	18690.4	19066.5	22803.1
		Beclin-1	2289.98	4224.05	4289.05	20711.5	21499.7	20363.8
		LC3	4410.88	4612.76	4798.52	14177.3	18697.4	21271.7
		GAPDH	4673.47	4719.18	6195.18	19751.5	20605.3	21738.8
		APP/GAPDH	1.20293	1.00399	0.849541	0.946274	0.925322	1.04896
		Beclin-1/GAPDH	0.489997	0.895083	0.692322	1.0486	1.0434	0.936751
		LC3/GAPDH	0.943813	0.977451	0.774557	0.717782	0.907408	0.978512
			SH-wt	SH-Tau
		mean APP/GAPDH	1.01882	0.973519
		mean normalized to SH-wt	1	0.955537
		s.e.m. normalized to SH-wt	0.100395	0.037497
		t-test (two-tailed, unpaired, and homoscedastic)	0.699508
			SH-wt	SH-Tau
		mean Beclin-1/GAPDH	0.692467	1.00959
		mean normalized to SH-wt	1	1.45795
		s.e.m. normalized to SH-wt	0.168872	0.0526351
		t-test (two-tailed, unpaired, and homoscedastic)	0.0607481
			SH-wt	SH-Tau
		mean LC3/GAPDH	0.898607	0.867901
		mean normalized to SH-wt	1	0.965829
		s.e.m. normalized to SH-wt	0.0698641	0.0865955
		t-test (two-tailed, unpaired, and homoscedastic)	0.77408
